# Supplementary material for: Monocytes and interstitial macrophages contribute to hypoxic pulmonary hypertension
Source: J Clin Invest. 2025 Jan 30;135(6):e176865. doi: 10.1172/JCI176865 (PMC11910231; doi:10.1172/JCI176865)
Supplement: Supporting data values [file jci-135-176865-s051.xlsx]

## Sheet: Fig. 1B
RVSP	Nx	1D-Hx	3D-Hx	7D-Hx	14D-Hx	21D-Hx		Fulton	Nx	1D-Hx	3D-Hx	7D-Hx	14D-Hx	21D-Hx
	24.3	30.7	28.1	30.6	34.6	36.4			0.21159	0.186464	0.236334	0.216405	0.254733	0.336735
	22.6	30.8	27.7	35.4	38.7	40.2			0.195282	0.212214	0.212885	0.246715	0.359455	0.390845
	22.7	27.9	29.5	31.2	35	38.3			0.217281	0.236641	0.212766	0.235479	0.268326	0.406475
	24.6	31	27.8	33.3	33.5	37.1			0.194332	0.25303	0.256024	0.214939	0.280415	0.324675
	23.1	28.5	29.1	31.3	37.2	35.7			0.168675	0.199726	0.231013	0.270227	0.255988	0.288026
	22.5	25	28.9	34.6	36.2	37.8			0.186528	0.18541	0.225895	0.246238	0.279359	0.394649
	24.2		27.4						0.196159		0.23987
	23.2		29						0.20557		0.28595
	21.5		28.8						0.202605		0.239165
	22.7		29.1						0.208841		0.255474
	23.2		29.8						0.207521		0.290657
	22.8								0.196875
	22.3								0.195745

## Sheet: Fig. 1C
Lung-Nx	Lung-3D-Hx	Heart-Nx	Heart-3D-Hx	Liver-Nx	Liver-3D-Hx	KIdney-Nx	Kidney-3D-Hx	Spleen-Nx	Spleen-3D-Hx
35.6373	46.7368	1.53598	2.65854	0	0.278983	0.420097	0.694476	1.10658	1.94264
26.5197	80.7933	0.700406	2.9233	0	0.348557	0.257233	0.440094	1.87386	2.3296
32.2864	46.3873	0.929694	2.06617	0.050758	0.162305	0.443404	0	1.73118	1.85199
40.4774	73.3079	1.19951	2.56828	0.166375	0.118594	1.08597	0.251557	3.0025	2.22767
36.4556	64.7528	1.75459	2.01816	0.137015	0.14459	0.93131	0.379204	1.98226	1.72911
32.9719	93.5608	1.39207	2.55672			0.750148	0.2331	1.52843	1.96727
20.2413	59.3067
15.7285	57.2426
12.8193	43.0685
22.9351	57.3116
28.5769	32.2059

## Sheet: Fig. 1D
Lung-Nx	Lung-3D-Hx	Heart-Nx	Heart-3D-Hx	Liver-Nx	Liver-3D-Hx	KIdney-Nx	Kidney-3D-Hx	Spleen-Nx	Spleen-3D-Hx
28.1884	65.5131	4.49428	2.50618	1.11483	1.29514	0.874836	0.626084	1.99068	2.19837
46.6029	79.9656	9.69322	7.41527	0.169453	0.286765	0.723971	0.493468	1.64609	2.85838
34.6969	49.8406	2.35589	3.52388	0.931641	0.55112	0.422121	-0.45682	2.0124	2.55722
38.6833	79.3648	1.99107	4.92166	0	0	0.229049	1.26622	4.02449	3.46502
56.1849	54.5843	2.71013	4.37002	0.054715	0.555305	0.38511	0.799484	2.58828	3.30521
38.9566	96.5115
19.9757	49.239
16.235	80.3526
14.0067	30.5121
25.2215	49.7597
24.8678	40.2514

## Sheet: Fig. 1E
Lung-Nx	Lung-3D-Hx	Heart-Nx	Heart-3D-Hx	Liver-Nx	Liver-3D-Hx	KIdney-Nx	Kidney-3D-Hx	Spleen-Nx	Spleen-3D-Hx
3.90495	1.97537	0.950722	0.187083	0.024114	0.017692	0.877183	1.40692	0.134266	0.105064
4.62899	2.51775	0.92734	0.215399	0.035873	0.061512	0.987701	1.23595	0.102862	0.123389
4.83089	2.61574	0.145712	0.223288	0.020552	0.029962	1.18343	1.33418	0.083936	0.1295
5.35841	2.26988	0.232957	0.179592	1.34529	0.11534	1.43466	1.44061	0.222053	0.118586
3.49973	2.40106	0.06243	0.139042	0.979109	0.077439	1.1955	1.11831	0.10042	0.079712
3.78953	2.77195

## Sheet: Fig. 1F
NX	2h-Hx	1D-Hx	2D-Hx	3D-HX
19.5841	13.1652	23.8698	34.2904	32.7943
11.3005	9.10589	7.76057	19.6077	36.6564
18.5445	6.86174	8.61301	33.1248	58.8196
21.0197	12.5051	2.50679	19.7294	31.8375
	9.35341	10.2657	26.3228	35.4386

## Sheet: Fig. 1G
NX	2h-Hx	1D-Hx	2D-Hx	3D-HX
77.1748	509.62	428.621	313.316	291.988
64.0577	533.662	478.028	731.566	287.256
175.327	680.837	242.686	501.965	237.502
198.151	402.909	256.325	277.097	643.678
125.816	637.589	877.628	393.445	515.987

## Sheet: Fig. 2A
Nx	1D-Hx	3D-Hx
26500	82666.7	90750
92500	85500	152950
103125	55312.5	122150
70400	128000	241182
26666.7	93937.5	73125
14545.5	33250	161250
191250		337500
186500		293125
137625		320250
193125		203625
211875		236875
153562		120000

## Sheet: Fig. 2B
Nx	1D-Hx	3D-Hx
4000	29333.3	28750
20500	30750	53900
6062.5	10000	53550
6000	39200	52500
7777.78	51750	21250
12954.5	17500	59250
15562.5		3500
7500		2781.25
2250		6125
18562.5		4687.5
3937.5		13500

## Sheet: Fig. 2C
Nx	1D-Hx	3D-Hx
99520	109890	703500
62440	479120	469610
11720	147900	591360
107920	485940	216720
	109980	229320
	416670	362850

## Sheet: Fig. 2D
Nx	1D-Hx	3D-Hx
6.875	13.1313	64
7.85714	15.0943	50.3311
35	11.2644	80.3571
18.3099	40.6593	47.6191
	15.9574	49.2064
	12.4031	57.6271

[truncated: 129 more sheets: Fig. 2F, Fig. 2G, Fig. 2H, Fig. 2I, Fig. 2J, Fig. 2K, Fig. 3B, Fig. 3C, Fig. 3D, Fig. 3E, Fig. 3F, Fig. 3G, Fig. 3H, Fig. 3I, Fig. 4B, Fig. 4C, Fig. 4E, Fig. 4F, Fig. 4G, Fig. 4H …]
